# Supplementary material for: Changes in Motor Strategy and Neuromuscular Control During Balance Tasks in People with a Bimalleolar Ankle Fracture: A Preliminary and Exploratory Study
Source: Sensors (Basel). 2024 Oct 23;24(21):6798. doi: 10.3390/s24216798 (PMC11548516; doi:10.3390/s24216798)
Supplement: Supplementary file 1 [file sensors-24-06798-s001.zip]

Archive with 10 entries (10 files):
- Table S1. Muscle activity of the 5 muscles in the operated and non-operated limb during stabilometry testing at 6 months after surgery.pdf
- Table S10a,b. Results of Balance assesment att 6 months.pdf
- Table S2. Muscle activity of the 5 muscles in the operated and non-operated limb during stabilometry testing at 12 months after surgery.pdf
- Table S3. Muscle activity of the distal and proximal muscles of the affected and healthy leg during stabilometry at 6 months after surgery..pdf
- Table S4. Muscle activity of the distal and proximal muscles of the affected and healthy leg during stabilometry at 12 months after surgery..pdf
- Table S5 . Muscle activity of the 5 muscles in the operated and non-operated limb during the Y-balance test at 6 months after surgery..pdf
- Table S6 . Muscle activity of the 5 muscles in the operated and non-operated limb during the Y-balance test at 12 months after surgery..pdf
- Table S7.  Muscle activity of the distal and proximal muscles of the operated and non-operated limb during Y-Balance test at 6 months after surgery..pdf
- Table S8. Muscle activity of the distal and proximal muscles of the operated and non-operated limb during Y-Balance test at 12 months after surgery..pdf
- Table S9. Correlations between stabilometry and ankle and hip joint muscle activity at 6 months and 12 months after surgery..pdf
